# Supplementary material for: Mechanisms of PP2A-Ankle2 dependent nuclear reassembly after mitosis
Source: eLife. 2025 Feb 18;13:RP104233. doi: 10.7554/eLife.104233 (PMC11835388; doi:10.7554/eLife.104233)
Supplement: Figure 1—source data 3. [file elife-104233-fig1-data3.zip]

Archive with 4 entries (4 files):
- Figure 1/Figure 1C.pdf
- Figure 1/Figure 1F.pdf
- Figure 1/Figure 1G.pdf
- Figure 1/Figure 1I.pdf
