# Supplementary material for: Mechanisms of PP2A-Ankle2 dependent nuclear reassembly after mitosis
Source: eLife. 2025 Feb 18;13:RP104233. doi: 10.7554/eLife.104233 (PMC11835388; doi:10.7554/eLife.104233)
Supplement: Figure 1—source data 4. [file elife-104233-fig1-data4.zip]

Archive with 18 entries (14 files):
- Figure 1/Fig 1C/
- Figure 1/Fig 1C/Silver staining.tif
- Figure 1/Fig 1C/Thumbs.db
- Figure 1/Fig 1F/
- Figure 1/Fig 1F/Input-anti-Ankle2.tif
- Figure 1/Fig 1F/Input-anti-GFP.tif
- Figure 1/Fig 1F/Input-anti-Mts.tif
- Figure 1/Fig 1F/Purif-anti-Ankle2.tif
- Figure 1/Fig 1F/Purif-anti-GFP.tif
- Figure 1/Fig 1F/Purif-anti-Mts.tif
- Figure 1/Fig 1G/
- Figure 1/Fig 1G/anti-GFP.tif
- Figure 1/Fig 1G/anti-Mts.tif
- Figure 1/Fig 1G/CB.tif
- Figure 1/Fig 1I/
- Figure 1/Fig 1I/Input and purif, anti-GFP.tif
- Figure 1/Fig 1I/Input and purif, anti-Mts.tif
- Figure 1/Fig 1I/Input and purif, anti-Myc.tif
