# Supplementary material for: Mechanisms of PP2A-Ankle2 dependent nuclear reassembly after mitosis
Source: eLife. 2025 Feb 18;13:RP104233. doi: 10.7554/eLife.104233 (PMC11835388; doi:10.7554/eLife.104233)
Supplement: Figure 1—figure supplement 1—source data 4. [file elife-104233-fig1-figsupp1-data4.zip]

Archive with 7 entries (4 files):
- Figure 1 - figure supplement 1/Fig 1 - figure supplement 1A/
- Figure 1 - figure supplement 1/Fig 1 - figure supplement 1A/Ankle2-GFP, silver staining_Dmel.tif
- Figure 1 - figure supplement 1/Fig 1 - figure supplement 1C/
- Figure 1 - figure supplement 1/Fig 1 - figure supplement 1C/PP2A-29B silver staining.tif
- Figure 1 - figure supplement 1/Fig 1 - figure supplement 1E/
- Figure 1 - figure supplement 1/Fig 1 - figure supplement 1E/anti-Mts.tif
- Figure 1 - figure supplement 1/Fig 1 - figure supplement 1E/CB.tif
