# Supplementary material for: Mechanisms of PP2A-Ankle2 dependent nuclear reassembly after mitosis
Source: eLife. 2025 Feb 18;13:RP104233. doi: 10.7554/eLife.104233 (PMC11835388; doi:10.7554/eLife.104233)
Supplement: Figure 2—source data 2. [file elife-104233-fig2-data2.xlsx]

## Sheet: Fig 2B
	Myc-Tws 0µg				Myc-Tws 2µg				Myc-Tws 4µg				Myc-Tws 8µg
	N1	N2	N3	N4	N1	N2	N3	N4	N1	N2	N3	N4	N1	N2	N3	N4
Ankle2	1	1	1	1	0.99	0.4365	0.3123	0.7949	0.4001	0.1	0.1351	0.356	0.6455	0.0577	0.0631	0.1493
Ankle2-Myc	1	1	1		0.6208	0.5897	0.0999		0.4494	0.2731	0.0732		0.4514	0.3539	0.0913
Myc-Tws	0.0973	0.0106	0.1658	0.0126	1	1	1	1	1.9872	1.3225	1.5145	1.5476	3.0126	2.4081	2.0974	1.3673
Mts	1	1	1	1	1.2121	0.9838	1.1876	1.3151	0.9393	0.606	0.7206	1.8435	1.4633	1.0837	1.2015	1.316
