# Supplementary material for: Mechanisms of PP2A-Ankle2 dependent nuclear reassembly after mitosis
Source: eLife. 2025 Feb 18;13:RP104233. doi: 10.7554/eLife.104233 (PMC11835388; doi:10.7554/eLife.104233)
Supplement: Figure 2—source data 3. [file elife-104233-fig2-data3.zip]

Archive with 1 entries (1 files):
- Figure 2/Figure 2B.pdf
