# Supplementary material for: Mechanisms of PP2A-Ankle2 dependent nuclear reassembly after mitosis
Source: eLife. 2025 Feb 18;13:RP104233. doi: 10.7554/eLife.104233 (PMC11835388; doi:10.7554/eLife.104233)
Supplement: Figure 2—source data 4. [file elife-104233-fig2-data4.zip]

Archive with 6 entries (6 files):
- Figure 2/Input and purif, anti-GFP.tif
- Figure 2/Input and purif, anti-Mts.tif
- Figure 2/Input and purif, anti-Myc.tif
- Figure 2/Input and purif, anti-Tws.tif
- Figure 2/Input-anti-Ankle2.tif
- Figure 2/Purif-anti-Ankle2.tif
