# Supplementary material for: Mechanisms of PP2A-Ankle2 dependent nuclear reassembly after mitosis
Source: eLife. 2025 Feb 18;13:RP104233. doi: 10.7554/eLife.104233 (PMC11835388; doi:10.7554/eLife.104233)
Supplement: Figure 4—source data 1. [file elife-104233-fig4-data1.zip]

Archive with 4 entries (4 files):
- Figure 4/Figure 4A.pdf
- Figure 4/Figure 4B.pdf
- Figure 4/Figure 4C.pdf
- Figure 4/Figure 4E.pdf
