# Supplementary material for: Mechanisms of PP2A-Ankle2 dependent nuclear reassembly after mitosis
Source: eLife. 2025 Feb 18;13:RP104233. doi: 10.7554/eLife.104233 (PMC11835388; doi:10.7554/eLife.104233)
Supplement: Figure 4—source data 2. [file elife-104233-fig4-data2.zip]

Archive with 13 entries (9 files):
- Figure 4/Fig 4A/
- Figure 4/Fig 4A/Input and purif, anti-Ankle2(top), anti-GFP(bottom).tif
- Figure 4/Fig 4B/
- Figure 4/Fig 4B/anti-Myc.tif
- Figure 4/Fig 4B/CB.tif
- Figure 4/Fig 4C/
- Figure 4/Fig 4C/anti-Myc.tif
- Figure 4/Fig 4C/CB.tif
- Figure 4/Fig 4E/
- Figure 4/Fig 4E/Input-anti-GFP.tif
- Figure 4/Fig 4E/Input-anti-Myc.tif
- Figure 4/Fig 4E/Purif-anti-GFP.tif
- Figure 4/Fig 4E/Purif-anti-Myc.tif
