# Supplementary material for: Mechanisms of PP2A-Ankle2 dependent nuclear reassembly after mitosis
Source: eLife. 2025 Feb 18;13:RP104233. doi: 10.7554/eLife.104233 (PMC11835388; doi:10.7554/eLife.104233)
Supplement: Figure 4—figure supplement 1—source data 2. [file elife-104233-fig4-figsupp1-data2.zip]

Archive with 6 entries (6 files):
- Figure 4 - figure supplement 1/Input, anti-Ankle2.tif
- Figure 4 - figure supplement 1/Input, anti-GFP.tif
- Figure 4 - figure supplement 1/Input, anti-Myc.tif
- Figure 4 - figure supplement 1/Purif, anti-Ankle2.tif
- Figure 4 - figure supplement 1/Purif, anti-GFP.tif
- Figure 4 - figure supplement 1/Purif,anti-myc.tif
