# Supplementary material for: Mechanisms of PP2A-Ankle2 dependent nuclear reassembly after mitosis
Source: eLife. 2025 Feb 18;13:RP104233. doi: 10.7554/eLife.104233 (PMC11835388; doi:10.7554/eLife.104233)
Supplement: Figure 5—source data 2. [file elife-104233-fig5-data2.zip]

Archive with 2 entries (2 files):
- Figure 5/Figure 5A.pdf
- Figure 5/Figure 5D.pdf
