# Supplementary material for: Mechanisms of PP2A-Ankle2 dependent nuclear reassembly after mitosis
Source: eLife. 2025 Feb 18;13:RP104233. doi: 10.7554/eLife.104233 (PMC11835388; doi:10.7554/eLife.104233)
Supplement: Figure 5—source data 3. [file elife-104233-fig5-data3.zip]

Archive with 7 entries (5 files):
- Figure 5/Fig 5A/
- Figure 5/Fig 5A/anti-Ankle2(top-Ankle2,bottom-loading control).tif
- Figure 5/Fig 5D/
- Figure 5/Fig 5D/anti-Ankle2.tif
- Figure 5/Fig 5D/anti-BAF(phostag).tif
- Figure 5/Fig 5D/anti-GFP.tif
- Figure 5/Fig 5D/anti-Tubulin.tif
