# Supplementary material for: Mechanisms of PP2A-Ankle2 dependent nuclear reassembly after mitosis
Source: eLife. 2025 Feb 18;13:RP104233. doi: 10.7554/eLife.104233 (PMC11835388; doi:10.7554/eLife.104233)
Supplement: Figure 5—figure supplement 1—source data 3. [file elife-104233-fig5-figsupp1-data3.zip]

Archive with 11 entries (11 files):
- Figure 5 - figure supplement 1/anti-GFP (Left panel).tif
- Figure 5 - figure supplement 1/anti-GFP (Middle panel).tif
- Figure 5 - figure supplement 1/anti-GFP (Right panel).tif
- Figure 5 - figure supplement 1/anti-Tubulin (Left panel).tif
- Figure 5 - figure supplement 1/anti-Tubulin (Middle panel).tif
- Figure 5 - figure supplement 1/anti-Tubulin (Right panel).tif
- Figure 5 - figure supplement 1/phostag_left1.tif
- Figure 5 - figure supplement 1/Phostag_left2.tif
- Figure 5 - figure supplement 1/phostag_middle.tif
- Figure 5 - figure supplement 1/phostag_right1.tif
- Figure 5 - figure supplement 1/phostag_right2.tif
