# Supplementary material for: Mechanisms of PP2A-Ankle2 dependent nuclear reassembly after mitosis
Source: eLife. 2025 Feb 18;13:RP104233. doi: 10.7554/eLife.104233 (PMC11835388; doi:10.7554/eLife.104233)
Supplement: Figure 6—figure supplement 1—source data 2. [file elife-104233-fig6-figsupp1-data2.zip]

Archive with 3 entries (3 files):
- Figure 6 - figure supplement 1/anti-Actin.tif
- Figure 6 - figure supplement 1/anti-Ankle2.tif
- Figure 6 - figure supplement 1/anti-GFP.tif
